# Supplementary material for: Systematic Identification of Immune-Related SnoRNAs: Potential Dual Roles in Tumor Progression and Immunotherapy Response
Source: Genes (Basel). 2026 May 18;17(5):581. doi: 10.3390/genes17050581 (PMC13205779; doi:10.3390/genes17050581)
Supplement: Supplementary file 1 [file genes-17-00581-s001.zip]

Archive with 1 entries (1 files):
- genes-4250318-supplementary.pdf
